# Supplementary material for: Cordyceps militaris solid medium extract alleviates lipopolysaccharide-induced acute lung injury via regulating gut microbiota and metabolism
Source: Front Immunol. 2025 Jan 20;15:1528222. doi: 10.3389/fimmu.2024.1528222 (PMC11788161; doi:10.3389/fimmu.2024.1528222)
Supplement: Supplementary file 2 [file Table1.xlsx]

## Sheet: Positive ions
CMME Component composition
Name	Chinese name	Class	RT [min]	Area: GN240802-504001-peiyangji-P.raw (F1)	The relative concentrations of various substances in peiyangji（μg/g）	The relative percentage of each substance in peiyangji（%）
Cordycepin	虫草素	Purine nucleosides	1.338	1.06496e+11	6469.14	0.41835
Cinnamic acid	別桂皮酸	Cinnamic acids and derivatives	2.21	1.68368e+10	1022.76	0.0661401
Phenylacetylene	苯乙炔	Benzene and substituted derivatives	2.215	1.57239e+10	955.155	0.0617684
PEG-4	三缩四乙二醇	Organooxygen compounds	0.825	9.46394e+09	574.891	0.0371774
L-Norleucine	L-正亮氨酸	Carboxylic acids and derivatives	1.311	8.94648e+09	543.458	0.0351446
2-Hydroxycinnamic acid	邻羟基肉桂酸(邻香豆酸)	Cinnamic acids and derivatives	1.202	8.3442e+09	506.873	0.0327787
Valine	L-缬氨酸	Carboxylic acids and derivatives	0.832	6.81817e+09	414.173	0.0267839
5'-Deoxy-5'-[4-(ethoxycarbonyl)-1-piperidinyl]uridine	5'-脱氧-5'-[4-（乙氧羰基）-1-哌啶基]尿苷	5'-deoxyribonucleosides	1.349	4.37089e+09	265.512	0.0171702
trans-3-Indoleacrylic acid	吲哚-3-丙烯酸	Indoles and derivatives	4.531	4.24017e+09	257.571	0.0166567
Choline	胆碱	Organonitrogen compounds	0.787	3.96636e+09	240.938	0.0155811
N-Acetyl-L-phenylalanyl-N~5~-(diaminomethylene)-L-ornithyl-L-tryptophanamide	N-乙酰基-L-苯丙氨酰-N~5~-（二氨基甲基）-L-鸟氨酸-L-色氨酸	Carboxylic acids and derivatives	5.67	3.95519e+09	240.26	0.0155373
DL-Arginine	DL-精氨酸	Carboxylic acids and derivatives	0.783	3.93779e+09	239.203	0.0154689
Ononin	芒柄花苷	Isoflavonoids	6.69	3.69135e+09	224.233	0.0145008
N-[(2S)-3-{(Cyclopentylmethyl)[(4-methoxyphenyl)sulfonyl]amino}-2-hydroxypropyl]-N-(2-phenylethyl)-2-[5-(sulfamoylamino)-3-pyridinyl]acetamide	N-[（2S）-3-{（环戊基甲基）[（4-甲氧基苯基）磺酰基]氨基}-2-羟丙基]-N-（2-苯乙基）-2-[5-（氨磺酰氨基）-3-吡啶基]乙酰胺	Benzene and substituted derivatives	2.545	3.38508e+09	205.628	0.0132977
2,6-Pyridinecarboxylic acid	吡啶-2,6-二甲酸	Pyridines and derivatives	2.323	3.19712e+09	194.211	0.0125593
Glycitin	黄豆黄苷	Isoflavonoids	7.431	2.93854e+09	178.503	0.0115435
Adenosine	腺苷	Purine nucleosides	1.206	2.64529e+09	160.689	0.0103915
Copanlisib	可泮利塞	Diazanaphthalenes	3.795	2.61687e+09	158.963	0.0102799
N~2~-Acetyl-N~6~-(tert-butoxycarbonyl)lysine	N~2~-乙酰基-N~6~-（叔丁氧羰基）赖氨酸	Carboxylic acids and derivatives	1.487	2.56277e+09	155.677	0.0100674
N-Benzylformamide	N-苄基甲酰胺	Benzene and substituted derivatives	1.205	2.52485e+09	153.373	0.00991839
beauveriolide I	白僵内酯I	Peptidomimetics	12.826	2.42568e+09	147.349	0.00952885
N-{[(3R,4S,7S,10S,11R)-3-Ethyl-11,15-dihydroxy-3,7-dimethyl-10-(methylamino)-6,9-dioxo-2-oxa-5,8-diazabicyclo[10.3.1]hexadeca-1(16),12,14-trien-4-yl]carbonyl}glycine	N-{[（3R，4S，7S，10S，11R）-3-乙基-11,15-二羟基-3,7-二甲基-10-（甲氨基）-6,9-二氧代-2-氧杂-5,8-二氮杂二环[10.3.1]十六碳-1（16），12,14-三烯-4-基]羰基}甘氨酸	Carboxylic acids and derivatives	3.308	2.23033e+09	135.482	0.00876145
N~2~-Dodecanoyl-N-(2-oxo-3-azepanyl)-D-glutamine	N~2~-十二烷酰基-N-（2-氧代-3-氮杂环戊酰基）-D-谷氨酰胺	Carboxylic acids and derivatives	12.283	2.05458e+09	124.807	0.00807105
D-(+)-Proline	D-脯氨酸	Carboxylic acids and derivatives	0.82	2.05267e+09	124.69	0.00806353
2-Amino-1,3,4-octadecanetriol	糖脂	Organonitrogen compounds	11.365	1.66612e+09	101.209	0.00654504
tert-Butyl N-[1-(aminocarbonyl)-3-methylbutyl]carbamate	N-[1-（氨基羰基）-3-甲基丁基]氨基甲酸叔丁酯	Carboxylic acids and derivatives	4.156	1.56439e+09	95.0293	0.0061454
Adenine	腺嘌呤	Imidazopyrimidines	0.858	1.55047e+09	94.1839	0.00609073
DL-Stachydrine	盐酸水苏碱	Carboxylic acids and derivatives	0.836	1.35205e+09	82.1312	0.0053113
Valylproline	脯氨酰缬氨酸	Carboxylic acids and derivatives	1.573	1.30244e+09	79.1173	0.0051164
Leucylproline	亮氨酰脯氨酸	Carboxylic acids and derivatives	4.439	1.23495e+09	75.0176	0.00485127
4-Hydroxybenzaldehyde	对羟基苯甲醛	Organooxygen compounds	1.201	9.93573e+08	60.3551	0.00390307
L-Glutamic acid	谷氨酸	Carboxylic acids and derivatives	0.823	9.69403e+08	58.8868	0.00380812
Glycyl-L-leucine	甘氨酰-L-亮氨酸	Carboxylic acids and derivatives	3.034	9.08199e+08	55.169	0.0035677
Genistein	金雀异黄酮	Isoflavonoids	7.702	8.93762e+08	54.292	0.00351098
Methyl isonicotinate	异烟酸甲酯	Pyridines and derivatives	0.873	7.73593e+08	46.9923	0.00303892
Hypoxanthine	次黄嘌呤	Imidazopyrimidines	1.532	7.507e+08	45.6017	0.00294899
2-Hydroxyquinoline	2-羟基喹啉	Quinolines and derivatives	3.917	7.01976e+08	42.6419	0.00275758
9-Oxo-10(E),12(E)-octadecadienoic acid	9-氧十八碳-10,12-二烯酸	Fatty Acyls	13.745	6.82134e+08	41.4365	0.00267964
Tolycaine	托利卡因	Benzene and substituted derivatives	6.097	6.57666e+08	39.9502	0.00258352
4-(1,3-Dithian-2-yliden)-3-methyl-1-(4-methylphenyl)-4,5-dihydro-1H-pyrazol-5-one	4-（1,3-二噻吩-2-亚基）-3-甲基-1-（4-甲基苯基）-4,5-二氢-1H-吡唑-5-酮	Benzene and substituted derivatives	5.078	5.26063e+08	31.956	0.00206654
L(-)-Carnitine	L-肉碱	Organonitrogen compounds	0.81	5.14146e+08	31.232	0.00201973
N-(4-Hydroxy-3-nitrophenyl)-2-[(1-methyl-2,4,6-trioxohexahydro-5-pyrimidinyl)carbonyl]hydrazinecarboxamide	N-（4-羟基-3-硝基苯基）-2-[（1-甲基-2,4,6-三氧六氢-5-嘧啶基）羰基]肼甲酰胺	Others	0.774	4.59572e+08	27.9169	0.00180534
α-Aspartylphenylalanine	l-冬胺基乙酸-l-苯丙胺基乙酸	Carboxylic acids and derivatives	4.802	4.4713e+08	27.1611	0.00175647
DL-Lysine	DL-赖氨酸	Carboxylic acids and derivatives	0.697	4.32007e+08	26.2425	0.00169706
Daidzein	大豆甙元	Isoflavonoids	6.689	4.17888e+08	25.3848	0.0016416
4-Indolecarbaldehyde	4-吲哚甲醛	Indoles and derivatives	4.531	4.0858e+08	24.8194	0.00160503
Schizokinen	NA	Fatty Acyls	1.16	4.0295e+08	24.4774	0.00158292
Aspartame	阿司帕坦	Carboxylic acids and derivatives	2.485	3.46351e+08	21.0393	0.00136058
4-Pyridoxic acid	4-吡哆酸	Pyridines and derivatives	1.452	3.38965e+08	20.5906	0.00133156
1,5-Isoquinolinediol	1,5-二羟基异喹啉	Isoquinolines and derivatives	2.172	3.22228e+08	19.5739	0.00126581
3-Methylcrotonylglycine	N -(3 -甲基- 1 -氧代- 2 -丁烯基)氨基乙酸	Carboxylic acids and derivatives	2.543	3.17613e+08	19.2936	0.00124768
2'-O-Methyladenosine	2'-O-甲基腺苷	Purine nucleosides	1.569	2.95159e+08	17.9296	0.00115948
2-O-(1-{[(D-Alanyl-L-glutaminyl)amino]oxy}ethyl)-1-deoxypentitol	2-O-（1-{[（D-丙酰基-L-谷氨酰胺基）氨基]氧基}乙基）-1-脱氧戊糖醇	Carboxylic acids and derivatives	0.99	2.93308e+08	17.8171	0.00115221
Indole	吲哚	Indoles and derivatives	4.53	2.75517e+08	16.7364	0.00108232
13(S)-HOTrE	NA	Fatty Acyls	13.475	2.67158e+08	16.2286	0.00104948
Coixol	薏苡素	Benzoxazoles	3.591	2.63592e+08	16.012	0.00103547
Prolylleucine	脯氨酰-亮氨酸	Carboxylic acids and derivatives	0.857	2.41467e+08	14.668	0.000948559
N3,N4-Dimethyl-L-arginine	N3，N4-二甲基-L-精氨酸	Carboxylic acids and derivatives	0.81	2.30564e+08	14.0057	0.000905727
N6,N6,N6-Trimethyl-L-lysine	N6，N6，N6-三甲基-L-赖氨酸	Carboxylic acids and derivatives	0.747	2.21748e+08	13.4702	0.000871097
TRIPARANOL	三苯乙醇	Stilbenes	1.259	2.19061e+08	13.3069	0.00086054
L-Pyroglutamic acid	L-焦谷氨酸	Carboxylic acids and derivatives	0.917	2.01324e+08	12.2295	0.000790863
2,3,4,9-Tetrahydro-1H-β-carboline-3-carboxylic acid	(S)-2,3,4,9-四氢-1H-吡啶[3,4-B]吲哚-3-羧酸	Indoles and derivatives	5.464	1.83786e+08	11.1642	0.000721969
5-Hydroxyindole-3-acetic acid	5-羧基吲哚-3-乙酸	Indoles and derivatives	6.275	1.71866e+08	10.4401	0.000675144
5'-S-Methyl-5'-thioadenosine	5-脱氧-5-甲硫腺苷	5'-deoxyribonucleosides	4.484	1.65424e+08	10.0487	0.000649837
1,2,3,4-Tetramethyl-1,3-cyclopentadiene	1,2,3,4-四甲基-1,3-环戊二烯	Unsaturated hydrocarbons	11.405	1.59806e+08	9.70752	0.00062777
L-Histidine	L-组氨酸	Carboxylic acids and derivatives	0.714	1.56725e+08	9.52034	0.000615666
Cytosine	胞嘧啶	Diazines	1.13	1.52223e+08	9.24684	0.000597979
Glycitein	黄豆黄素	Isoflavonoids	6.804	1.43271e+08	8.70304	0.000562812
Hexadecanamide	十六碳酰胺	Fatty Acyls	16.564	1.42033e+08	8.62787	0.000557951
Phloroglucinol	间苯三酚	Phenols	2.57	1.37982e+08	8.38175	0.000542035
Sorbic acid	山梨酸	Fatty Acyls	7.601	1.32883e+08	8.07205	0.000522007
Fraxetin	秦皮素	Coumarins and derivatives	10.139	1.28085e+08	7.78059	0.000503159
Linoleoyl Ethanolamide	亚油醇乙醇胺	Organonitrogen compounds	14.577	1.28014e+08	7.77627	0.000502879
Caprolactam	己内酰胺	Lactams	4.617	1.26369e+08	7.67632	0.000496416
Roburic acid	栎樱酸	Prenol lipids	10.29	1.2412e+08	7.53974	0.000487584
L(+)-Ornithine	鸟氨酸	Carboxylic acids and derivatives	0.698	1.19072e+08	7.23311	0.000467754
4-Ethynylaniline	4-乙炔基苯胺	Benzene and substituted derivatives	2.215	1.17164e+08	7.11717	0.000460256
1,5-Naphthalenediamine	1,5-萘二胺	Naphthalenes	4.529	1.16936e+08	7.10335	0.000459363
Citrinin	桔霉素	Benzopyrans	10.606	1.15982e+08	7.0454	0.000455615
3-[1-(2-Carboxyethyl)-1H-benzo[d]imidazol-2-yl]propanoic acid	3-[1-（2-羧乙基）-1H-苯并[d]咪唑-2-基]丙酸	Benzimidazoles	5.467	1.07121e+08	6.5071	0.000420804
Corymboside	伞花耳草苷	Flavonoids	6.074	1.03274e+08	6.27345	0.000405694
3-(1-hydroxyethyl)-2,3,6,7,8,8a-hexahydropyrrolo[1,2-a]pyrazine-1,4-dione	3-（1-羟乙基）-2,3,6,7,8,8a-六氢吡咯并[1,2-a]吡嗪-1,4-二酮	Carboxylic acids and derivatives	1.764	1.01513e+08	6.16646	0.000398775
Maltol	甲基麦芽酚	Pyrans	4.235	9.04628e+07	5.49521	0.000355367
4-Amino-3-hydroxybenzoic acid	4-氨基-3-羟基苯甲酸	Benzene and substituted derivatives	2.528	9.02322e+07	5.4812	0.000354461
Emodin	大黄素	Anthracenes	6.164	8.65367e+07	5.25671	0.000339944
Stearamide	硬脂酰胺	Carboximidic acids and derivatives	19.09	8.39717e+07	5.1009	0.000329867
(3aR,4aS,5R,7aS,8S,9aR)-5-Hydroxy-4a,8-dimethyl-3-methyleneoctahydroazuleno[6,5-b]furan-2,6(3H,4H)-dione	（3aR，4aS，5R，7aS，8S，9aR）-5-羟基-4a，8-二甲基-3-亚甲基八氢天青并[6,5-b]呋喃-2,6（3H，4H）-二酮	Prenol lipids	5.634	8.24096e+07	5.00601	0.000323731
6-Methylquinoline	6-甲基喹啉	Quinolines and derivatives	5.762	7.98542e+07	4.85078	0.000313693
2-Aminooctanedioic acid	DL-2-氨基辛二酸	Carboxylic acids and derivatives	1.466	7.74105e+07	4.70234	0.000304093
N-Acetyl-DL-tryptophan	N-乙酰-DL-色氨酸	Carboxylic acids and derivatives	7.142	7.58161e+07	4.60548	0.00029783
N-Acetyl-L-tyrosine	N-乙酰-L-酪氨酸	Carboxylic acids and derivatives	2.459	7.46706e+07	4.5359	0.00029333
Bis(4-ethylbenzylidene)sorbitol	双(4-乙基亚苯基)山梨醇	Dioxanes	11.982	7.34822e+07	4.46371	0.000288661
Peucedanol	白花前胡醇	Coumarins and derivatives	10.139	7.20461e+07	4.37648	0.00028302
9S,13R-12-Oxophytodienoic acid	9S，13R-12-羟基二烯酸	Fatty Acyls	13.092	6.82433e+07	4.14547	0.000268081
3,5-Dihydroxy-2-naphthoic acid	3,5-二羟基-2-萘酸	Naphthalenes	6.797	6.71119e+07	4.07675	0.000263637
3',4'-Dimethoxyacetophenone	3,4-二甲氧基苯乙酮	Organooxygen compounds	5.374	6.64323e+07	4.03546	0.000260967
4-Aminophenol	4-氨基苯酚	Benzene and substituted derivatives	4.059	6.51303e+07	3.95637	0.000255852
(+/-)12(13)-DiHOME	NA	Fatty Acyls	12.079	6.44626e+07	3.91581	0.00025323
Thymine	胸腺嘧啶	Diazines	2.084	6.22784e+07	3.78313	0.000244649
Guanine	鸟嘌呤	Imidazopyrimidines	1.274	6.14803e+07	3.73465	0.000241514
4-Methoxycinnamic acid	4-甲氧基肉桂酸	Cinnamic acids and derivatives	17.039	5.91753e+07	3.59463	0.000232459
4'-Methoxyacetophenone	对甲氧基苯乙酮	Organooxygen compounds	7.052	5.76405e+07	3.5014	0.00022643
Kaempferol	山奈酚	Flavonoids	6.777	5.40679e+07	3.28438	0.000212396
1-O-{(3β,5ξ,9ξ,18ξ)-3-[(3-O-Hexopyranosylhexopyranuronosyl)oxy]-28-oxoolean-12-en-28-yl}hexopyranose	1-O-{（3β，5x，9x，18x）-3-[（3-O-己基吡喃糖基己基吡喃醛酸基）氧基]-28-氧代油酸-12-en-28-yl}己糖	Prenol lipids	10.666	5.35631e+07	3.25371	0.000210413
Cyclo(leucylprolyl)	环(脯氨酸-亮氨酸)二肽	Carboxylic acids and derivatives	6.481	5.30008e+07	3.21956	0.000208204
2,3-Pyridinedicarboxylic acid	2,3-吡啶二甲酸	Pyridines and derivatives	0.914	5.27779e+07	3.20602	0.000207329
Sulfanilic acid	对氨基苯磺酸	Benzene and substituted derivatives	3.884	5.08751e+07	3.09043	0.000199854
Propionylcarnitine	丙酰肉碱	Fatty Acyls	1.409	5.02474e+07	3.0523	0.000197388
Betaxolol	倍他索洛尔	Phenols	8.907	4.93904e+07	3.00024	0.000194021
Sinapinic acid	芥子酸	Cinnamic acids and derivatives	6.936	4.93231e+07	2.99616	0.000193757
Mevalonolactone	甲羟内酯	Lactones	1.649	4.74591e+07	2.88292	0.000186434
Ferulic acid	反式阿魏酸	Cinnamic acids and derivatives	6.957	4.68562e+07	2.8463	0.000184066
Abscisic acid	脱落酸	Prenol lipids	7.052	4.50652e+07	2.73751	0.000177031
Ethyl protocatechuate	3,4-二羟基苯甲酸乙酯	Benzene and substituted derivatives	5.15	4.18462e+07	2.54196	0.000164385
Anthranilic acid	邻氨基苯甲酸	Benzene and substituted derivatives	3.424	3.58225e+07	2.17606	0.000140722
Nocardamin	诺卡胺素	Macrolactams	6.4	3.30205e+07	2.00584	0.000129715
Diosmetin	香叶木素	Flavonoids	6.294	3.00503e+07	1.82542	0.000118047
(3β,5ξ,9ξ)-28-Hydroxy-28-oxoolean-12-en-3-yl 3-O-β-D-galactopyranosyl-α-D-glucopyranosiduronic acid	（3β，5x，9x）-28-羟基-28-异油酸-12-烯-3-基3-O-β-D-吡喃半乳糖基-α-D-吡吡喃葡糖醛酸	Prenol lipids	10.777	2.94198e+07	1.78712	0.00011557
5-Methoxyindoleacetic acid	5-甲氧基吲哚-3-乙酸	Indoles and derivatives	8.568	2.9114e+07	1.76854	0.000114369
Oleoyl ethanolamide	油酰单乙醇胺	Organonitrogen compounds	16.184	2.65629e+07	1.61358	0.000104348
8-{3-Oxo-2-[(2E)-2-penten-1-yl]-1-cyclopenten-1-yl}octanoic acid	8-{3-氧代-2-[（2E）-2-戊烯-1-基]-1-环戊烯-1-酰基}辛酸	Fatty Acyls	10.499	2.57719e+07	1.56553	0.00010124
Cyclo(phenylalanyl-prolyl)	六氢-3-(苯基甲基)吡咯并[1,2-A]吡嗪-1,4-二酮	Carboxylic acids and derivatives	6.915	2.39322e+07	1.45377	9.40131e-05
Palmitoyl ethanolamide	十六酰胺乙醇	Carboximidic acids and derivatives	15.557	2.30953e+07	1.40293	9.07256e-05
4-Phenylbutyric acid	苯丁酸	Benzene and substituted derivatives	8.68	2.15104e+07	1.30666	8.44995e-05
Hesperidin	橙皮甙	Flavonoids	7.179	1.89235e+07	1.14952	7.43375e-05
Isopropyl 4-Hydroxybenzoate 尼泊金异丙酯	尼泊金异丙酯	Benzene and substituted derivatives	8.578	1.84981e+07	1.12368	7.26664e-05
PEG n11	NA	Organooxygen compounds	6.238	1.80539e+07	1.09669	7.09214e-05
1-Linoleoyl glycerol	一亚油酸甘油酯C18:2	Fatty Acyls	15.763	1.78161e+07	1.08225	6.99873e-05
Quercetin	槲皮素	Flavonoids	7.164	1.77686e+07	1.07936	6.98008e-05
PEG n13	十三甘醇	Organooxygen compounds	6.531	1.60122e+07	0.972666	6.29008e-05
Sinapyl aldehyde	TRANS-3,5-二甲氧基-4-羟基肉桂醛	Phenols	7.663	1.57939e+07	0.959409	6.20435e-05
α-Linolenic acid	α-亚麻酸	Fatty Acyls	13.011	1.53892e+07	0.934825	6.04537e-05
Nobiletin	川陈皮素	Flavonoids	11.208	1.5042e+07	0.91373	5.90896e-05
2-Adamantanone 2-金刚烷酮	金刚烷酮	Organooxygen compounds	9.475	1.49228e+07	0.906495	5.86216e-05
α-Eleostearic acid	α桐油酸	Fatty Acyls	11.735	1.49212e+07	0.906397	5.86153e-05
(3,5-Dimethylisoxazol-4-yl)[4-(2-methoxyphenyl)piperazino]methanone	（3,5-二甲基异恶唑-4-基）[4-（2-甲氧基苯基）哌嗪基]甲酮	Diazinanes	7.334	1.48993e+07	0.905064	5.85291e-05
Tetrahydrocortisone	四氢可的松	Steroids and steroid derivatives	9.582	1.45842e+07	0.885923	5.72913e-05
Oleamide	油酸酰胺	Fatty Acyls	17.382	1.34722e+07	0.818378	5.29232e-05
Isoeugenol acetate 异丁香酚乙酸酯	乙酸异丁香酚酯	Phenol esters	8.334	1.2792e+07	0.777057	5.02511e-05
D-Sphingosine	D-鞘氨醇	Organonitrogen compounds	11.713	1.2672e+07	0.769766	4.97796e-05
4',7-Dihydroxyflavanone	甘草素	Flavonoids	7.069	1.25428e+07	0.761918	4.92721e-05
Boldenone undecylenate	宝丹酮十一烯酸酯	Steroids and steroid derivatives	10.086	1.25113e+07	0.760002	4.91482e-05
Senkyunolide A	洋川芎内酯A	Isobenzofurans	12.958	1.22072e+07	0.741533	4.79538e-05
Dehydrocholic acid	去氢胆酸	Steroids and steroid derivatives	9.754	1.1969e+07	0.727065	4.70182e-05
Oleanolic acid	齐墩果酸	Prenol lipids	8.883	1.17743e+07	0.715236	4.62532e-05
α-Linolenoyl ethanolamide	α-亚麻酰乙醇酰胺	Organonitrogen compounds	15.698	1.12422e+07	0.68291	4.41628e-05
Wilforlide A	雷公藤内酯甲	Prenol lipids	9.373	1.11839e+07	0.679372	4.3934e-05
2-Aminooctadec-4-yne-1,3-diol	二癸基二甲基铵	Organonitrogen compounds	11.353	1.10117e+07	0.668913	4.32576e-05
Fumonisin B1	伏马毒素B1	Carboxylic acids and derivatives	9.09	1.06236e+07	0.645338	4.1733e-05
Jasmonic acid	茉莉酸	Fatty Acyls	9.841	1.00139e+07	0.608301	3.93379e-05
Diammonium glycyrrhizinate	甘草酸二铵	Prenol lipids	10.084	9.68336e+06	0.588221	3.80393e-05
Piceatannol	白皮杉醇	Stilbenes	7.568	9.62278e+06	0.58454	3.78013e-05
Cetrimonium	烷铵五氯酚	Organonitrogen compounds	12.849	9.3719e+06	0.569301	3.68158e-05
β-Elemonic acid	岚香酮酸	Prenol lipids	10.475	8.7895e+06	0.533923	3.4528e-05
Marmesin	异紫花前胡内酯	Coumarins and derivatives	10.139	8.69507e+06	0.528186	3.4157e-05
Methyl indole-3-acetate	吲哚-3-醋酸甲酯	Indoles and derivatives	9.704	8.49325e+06	0.515926	3.33642e-05
Tangeritin	桔皮素	Flavonoids	11.73	8.00743e+06	0.486415	3.14557e-05
Butyl 4-aminobenzoate	4-氨基苯甲酸丁酯	Benzene and substituted derivatives	8.492	6.56309e+06	0.398678	2.57819e-05
Azelaic acid 壬二酸	壬二酸	Fatty Acyls	7.553	6.30362e+06	0.382917	2.47626e-05
Biochanin A	鹰嘴豆牙素A	Isoflavonoids	11.428	6.04757e+06	0.367363	2.37568e-05
4-Ethylbenzaldehyde	4-乙基苯甲醛	Benzene and substituted derivatives	8.313	6.0133e+06	0.365281	2.36222e-05
4-Methoxy PV9	NA	Organooxygen compounds	8.658	5.83418e+06	0.3544	2.29185e-05
Cantharidin 斑蝥素	斑蝥素	Furofurans	6.922	5.7592e+06	0.349845	2.2624e-05
Arenobufagin	沙蟾蜍精	Steroids and steroid derivatives	8.199	5.62478e+06	0.34168	2.20959e-05
Ligustilide 藁本内酯	藁本内酯	Isobenzofurans	8.127	5.25875e+06	0.319445	2.0658e-05
Tridemorph	克啉菌	Oxazinanes	19.298	5.23409e+06	0.317947	2.05612e-05
						2.05612e-05
Fenpropimorph	顺-4-叔丁基苯基(-2-甲基丙基)-2,6-二甲基吗啉	Benzene and substituted derivatives	8.399	5.04427e+06	0.306417	1.98155e-05
Piperine	胡椒碱	Alkaloids and derivatives	11.629	4.72146e+06	0.286807	1.85474e-05
Bufalin 蟾毒灵	蟾毒灵	Steroids and steroid derivatives	10.166	4.54949e+06	0.276361	1.78718e-05
Linderane	乌药醚内酯	Dioxanes	8.128	4.3795e+06	0.266035	1.72041e-05
Methanandamide	甲酰胺	Fatty Acyls	18.137	4.3246e+06	0.2627	1.69884e-05
Decanamide	癸醯胺	Carboximidic acids and derivatives	11.363	4.26459e+06	0.259055	1.67527e-05
Stearoyl ethanolamide	硬脂酰胺 MEA	Organonitrogen compounds	17.89	3.88632e+06	0.236076	1.52667e-05
6-Hydroxy-7-methyl-8-oxo-3-[(1E)-1-propen-1-yl]-5,6,7,8-tetrahydro-1H-isochromen-7-yl 4-hydroxy-2-methoxy-6-methylbenzoate	6-羟基-7-甲基-8-氧代-3-[（1E）-1-丙烯-1-基]-5,6,7,8-四氢-1H-异色满-7-基-4-羟基-2-甲氧基-6-甲基苯甲酸酯	Organoheterocyclic compounds	10.932	2.95107e+06	0.179264	1.15927e-05
Ancymidol	环丙嘧啶醇	Phenol ethers	7.93	2.94573e+06	0.17894	1.15718e-05
Penbutolol	喷布洛尔	Phenol ethers	9.045	2.86434e+06	0.173996	1.1252e-05
Citroflex 4	柠檬酸三丁酯	Carboxylic acids and derivatives	14.119	2.44803e+06	0.148707	9.61663e-06
Tris(2-butoxyethyl) phosphate	磷酸三(丁氧基乙基)酯	Organic phosphoric acids and derivatives	13.703	2.35705e+06	0.14318	9.25925e-06
Tris(2-chloroethyl) phosphate	磷酸三(2-氯乙基)酯	Organic phosphoric acids and derivatives	10.2	1.35195e+06	0.0821247	5.31088e-06
1-Methylhistidine	1-甲基-L-组氨酸	Carboxylic acids and derivatives	0.713	0	0	0
4-Hydroxy-2-(trifluoromethyl)benzenecarbothioamide	4-羟基-2-（三氟甲基）苯甲硫酰胺	Benzene and substituted derivatives	0.801	0	0	0
L-Saccharopine	L-酵母氨酸	Carboxylic acids and derivatives	0.893	0	0	0
L-HOMOCITRULLINE	高瓜氨酸	Carboxylic acids and derivatives	0.911	0	0	0
L-Isoleucine	L-异亮氨酸	Carboxylic acids and derivatives	1.068	0	0	0
Nicotinamide	烟酰胺	Pyridines and derivatives	1.14	0	0	0
Coumarone	2,3-苯并呋喃	Benzofurans	1.197	0	0	0
Guanosine	鸟苷	Purine nucleosides	1.298	0	0	0
N-Cycloheptyl-1-methyl-3-(trifluoromethyl)-1H-pyrazole-5-carboxamide	N-环庚基-1-甲基-3-（三氟甲基）-1H-吡唑-5-甲酰胺	Carboxylic acids and derivatives	2.06	0	0	0
L-Phenylalanine	L-苯丙氨酸	Carboxylic acids and derivatives	2.22	0	0	0
Resorcinol monoacetate	1,3-苯二醇单乙酸酯	Phenol esters	3.056	0	0	0
2-AMINO-3-(2-CHLORO-PHENYL)-PROPIONIC ACID	2-氯苯丙氨酸	内标	4.509	2.53654e+08	1	0
DL-Tryptophan	DL-色氨酸	Indoles and derivatives	4.532	0	0	0
N-({4-[(2S)-2-Amino-4-carboxybutanoyl]phenyl}carbamoyl)-L-seryl-L-leucyl-L-valine	N-（{4-[（2S）-2-氨基-4-羧基丁酰基]苯基}氨基甲酰基）-L-丝氨酸-L-亮氨酸-L-缬氨酸	Carboxylic acids and derivatives	4.535	0	0	0
PPG Acrylate n5	NA	Carboxylic acids and derivatives	5.617	0	0	0
(9S,15S)-9-Benzyl-15-(4-hydroxybenzyl)-1,4,7,10,13,16-hexaazacyclohenicosane-2,5,8,11,14,17-hexone	（9S，15S）-9-苄基-15-（4-羟基苄基）-1,4,7,10,13,16-六氮杂环己烷-2,5,8,11,14,17-己酮	Peptidomimetics	5.855	0	0	0
N-Acetyl-L-histidyl-D-phenylalanyl-L-arginyl-L-tryptophyl-L-histidyl-D-phenylalanyl-L-arginyl-L-tryptophanamide	N-乙酰基-L-组氨酸-D-苯丙氨酰-L-精氨酸-L-色氨酰基-L-组氨酸-D苯丙氨基-L-精氨基-L-色胺	Carboxylic acids and derivatives	7.544	0	0	0
6-Methoxyquinoline	6-甲氧基喹啉	Quinolines and derivatives	7.908	0	0	0
2-sec-Butyl-3-methoxypyrazin	2-甲氧基-3-仲丁基吡嗪	Diazines	7.941	0	0	0
Dehydroepiandrosterone (DHEA)	去氢表雄酮	Steroids and steroid derivatives	8.637	0	0	0
3,5-Dimethoxy-4-hydroxybenzaldehyde 丁香醛	丁香醛	Phenols	8.686	0	0	0
Methyl 4-hydroxy-3-methoxycinnamate	阿魏酸甲酯	Cinnamic acids and derivatives	8.932	0	0	0
Pyroquilon	咯喹酮	Indoles and derivatives	9.234	0	0	0
(-)-Caryophyllene oxide	石竹素	Prenol lipids	9.302	0	0	0
DL-Homoserine	DL-高丝氨酸	Carboxylic acids and derivatives	9.737	0	0	0
5-OxoETE	5-酮	Fatty Acyls	10.672	0	0	0
Ginkgolic acid (C13:0)	白果新酸	Benzene and substituted derivatives	11.517	0	0	0
2-Methylbenzophenone	2-甲基二苯甲酮	Benzene and substituted derivatives	12.714	0	0	0
Laurolactam	氮杂环十三烷-2-酮	Macrolactams	17.936	0	0	0

## Sheet: Negative ions
CMME Component composition
Name	Chinese name	Class	RT [min]	Area: GN240802-504001-peiyangji-N.raw (F1)	The relative concentrations of various substances in peiyangji（μg/g）	The relative percentage of each substance in peiyangji（%）
Uridine 5'-diphosphogalactose	UDP-GAL(UDP-半乳糖)	Pyrimidine nucleotides	0.736	0	0	0
L-Histidine	L-组氨酸	Carboxylic acids and derivatives	0.766	0	0	0
Cefepime	头孢吡肟	Imidazopyrimidines	0.785	8.35076e+08	741.918	0.0256075
L-Glutamine	L-谷氨酰胺	Carboxylic acids and derivatives	0.794	1.51813e+07	13.4877	0.000465534
2-C-methylerythritol 4-phosphate	甲基-D-赤藓醇磷酸盐	Organic phosphoric acids and derivatives	0.801	1.37636e+09	1222.82	0.0422059
D-(-)-Mannitol	D-甘露糖醇	Organooxygen compounds	0.808	1.90281e+09	1690.54	0.0583496
D-(+)-Maltose	麦芽糖	Organooxygen compounds	0.808	2.93447e+09	2607.11	0.0899851
Uridine monophosphate (UMP)	尿苷5-单磷酸	Pyrimidine nucleotides	0.84	0	0	0
1-Deoxy-1-{2,6,8-trioxo-7-[3-(phosphonooxy)propyl]-1,2,3,6,7,8-hexahydro-9H-purin-9-yl}-D-ribitol	1-脱氧-1-{2,6,8-三氧-7-[3-（膦酰氧基）丙基]-1,2,3,6,7,8-六氢-9H-嘌呤-9-基}-D-核糖醇	Imidazopyrimidines	0.846	6.68854e+07	59.424	0.00205104
cis-Aconitic acid	顺式-乌头酸	Carboxylic acids and derivatives	0.917	1.43291e+08	127.306	0.004394
3-Iodo-N-[2-[4-(2-methoxyphenyl)-1-piperazinyl]ethyl]-N-2-pyridinylbenzamide	3-碘代-N-[2-[4-（2-甲氧基苯基）-1-哌嗪基]乙基]-N-2-吡啶基苯甲酰胺	Diazinanes	0.942	1.17245e+09	1041.66	0.0359531
MFCD01325184	NA	Neoflavonoids	0.946	1.50282e+09	1335.17	0.0460837
Cefsumide	头孢舒米	Lactams	0.947	0	0	0
L-Glutamic acid	谷氨酸	Carboxylic acids and derivatives	0.975	0	0	0
(RS)-2-[4-[(6-Chloro-2-benzoxazolyl)oxy]phenoxy]-N-(2-fluorophenyl)-N-methylpropanamide	（RS）-2-[4-[（6-氯-2-苯并恶唑基）氧基]苯氧基]-N-（2-氟苯基）-N-甲基丙酰胺	Organooxygen compounds	0.987	0	0	0
Gentiobiose	龙胆二糖	Others	0.993	2.05923e+08	182.951	0.00631462
3-Butene-1,2,3-tricarboxylic acid	1-丁烯-2,3,4-三羧酸	Carboxylic acids and derivatives	1.027	0	0	0
Cytarabine	阿糖胞苷	Pyrimidine nucleosides	1.132	0	0	0
2'-Deoxyguanosine 5'-monophosphate (dGMP)	2'-脱氧鸟苷5'-单磷酸（dGMP）	Purine nucleotides	1.155	0	0	0
[3-(4-Chlorophenyl)-5-methyl-7-oxo-7H-furo[3,2-g]chromen-6-yl]acetic acid	[3-（4-氯苯基）-5-甲基-7-氧代-7H-呋喃并[3,2-g]色烯-6-基]乙酸	Benzofurans	1.158	1.19204e+09	1059.06	0.0365539
UDP-N-acetylglucosamine	尿苷 5'-(2-乙酰氨基-2-脱氧-ALPHA-D-葡糖基焦磷酸酯)	Pyrimidine nucleotides	1.158	9.96674e+06	8.85489	0.000305629
Guanosine monophosphate (GMP)	鸟苷酸	Purine nucleotides	1.189	2.59495e+07	23.0547	0.00079574
Uridine	尿苷	Pyrimidine nucleosides	1.197	8.04933e+07	71.5138	0.00246832
δ-Gluconic acid δ-lactone	葡萄糖酸内酯	Organooxygen compounds	1.228	1.09525e+08	97.3069	0.00335858
L-Tyrosine	L-酪氨酸	Carboxylic acids and derivatives	1.231	7.5354e+08	669.478	0.0231072
Adenosine	腺苷	Purine nucleosides	1.241	2.52708e+07	22.4517	0.000774926
trans-Aconitic acid	反式-乌头酸	Carboxylic acids and derivatives	1.244	1.85374e+08	164.694	0.00568447
Guanosine	鸟苷	Purine nucleosides	1.337	1.44034e+08	127.966	0.00441678
N-Acetyl-DL-alanine	N-乙酰-DL-丙氨酸	Carboxylic acids and derivatives	1.341	2.02667e+07	18.0058	0.000621476
5-{[(6-Anilino-9H-purin-9-yl)acetyl]amino}-N-hydroxypentanamide	5-{[（6-苯胺基-9H-嘌呤-9-基）乙酰基]氨基}-N-羟基戊酰胺	Imidazopyrimidines	1.347	1.60106e+09	1422.45	0.0490963
Citramalic acid	去氢抗坏血酸	Fatty Acyls	1.348	5.31088e+07	47.1842	0.00162858
2'-Deoxyadenosine	2'-脱氧腺苷	Purine nucleosides	1.357	2.43891e+07	21.6684	0.000747891
Adenylosuccinic acid	腺苷酸基琥珀酸	Purine nucleotides	1.382	0	0	0
3-Hydroxy-3-methylglutaric acid	3-羟基-3-甲基谷氨酸	Fatty Acyls	1.42	1.81175e+07	16.0964	0.000555571
2-Aminooctanedioic acid	DL-2-氨基辛二酸	Carboxylic acids and derivatives	1.472	2.16774e+07	19.2592	0.000664736
5-Fluoro NNEI	NA	Indoles and derivatives	1.521	3.70539e+07	32.9203	0.00113625
2'-Deoxyinosine	2'-脱氧肌苷	Purine nucleosides	1.549	1.83469e+08	163.002	0.00562606
Xanthosine	黄嘌呤核苷	Purine nucleosides	1.557	8.93863e+06	7.94147	0.000274102
9-Methyluric acid	9-甲基尿酸	Imidazopyrimidines	1.583	0	0	0
1-Phenyl-4-[phenyl(propylamino)methylidene]pyrrolidine-2,3,5-trione	1-苯基-4-[苯基（丙氨基）亚甲基]吡咯烷-2,3,5-三酮	Others	1.588	2.17192e+07	19.2963	0.000666016
3-Isopropylmalic acid	3-异丙基苹果酸	Fatty Acyls	1.665	1.16474e+07	10.3481	0.000357168
4-Nitrobenzoic acid	对硝基苯甲酸	Benzene and substituted derivatives	1.771	4.54683e+07	40.3961	0.00139428
5-Dehydroquinic acid	5-脱氢奎宁酸	Hydroxy acids and derivatives	1.86	0	0	0
α-Aspartylphenylalanine	l-冬胺基乙酸-l-苯丙胺基乙酸	Carboxylic acids and derivatives	1.979	5.64521e+07	50.1545	0.0017311
(2S)-2-[(3-{4-[2-({6-Amino-9-[(2R,3R,4S,5S)-5-(ethylcarbamoyl)-3,4-dihydroxytetrahydro-2-furanyl]-9H-purin-2-yl}amino)ethyl]phenyl}propanoyl)amino]succinic acid	（2S）-2-[（3-{4-[2-（{6-氨基-9-[（2R，3R，4S，5S）-5-（乙基氨基甲酰基）-3,4-二羟基四氢-2-呋喃基]-9H-嘌呤-2-基}氨基）乙基]苯基}丙酰基）氨基]琥珀酸	Purine nucleosides	1.991	6.50342e+06	5.77793	0.000199427
N2-Dimethylguanosine	N2二甲基鸟苷	Purine nucleosides	2.005	3.81849e+07	33.9252	0.00117094
Mevalonic acid	3,5-二羟基-3-甲基戊酸	Fatty Acyls	2.041	1.17383e+08	104.288	0.00359954
Thymidine	β-胸苷	Pyrimidine nucleosides	2.05	2.62187e+07	23.2938	0.000803994
1,5-Isoquinolinediol	1,5-二羟基异喹啉	Isoquinolines and derivatives	2.151	8.29845e+07	73.7271	0.00254471
L-Phenylalanine	L-苯丙氨酸	Carboxylic acids and derivatives	2.152	5.6479e+08	501.784	0.0173192
N-(4-Bromo-2-chlorophenyl)-2-[(4,6-diamino-2-pyrimidinyl)sulfanyl]acetamide	N-（4-溴-2-氯苯基）-2-[（4,6-二氨基-2-嘧啶基）硫烷基]乙酰胺	Benzene and substituted derivatives	2.159	1.92006e+09	1705.86	0.0588784
Quinic acid 右旋奎宁酸	右旋奎宁酸	Organooxygen compounds	2.159	1.12685e+07	10.0115	0.000345549
2,6-Pyridinecarboxylic acid	吡啶-2,6-二甲酸	Pyridines and derivatives	2.203	6.34325e+08	563.563	0.0194515
Gallic acid	没食子酸	Benzene and substituted derivatives	2.308	2.4573e+07	21.8317	0.000753529
Mesalamine	5-氨基水杨酸	Benzene and substituted derivatives	2.45	1.63466e+07	14.5231	0.000501268
N-Tigloylglycine	N-三甘醇	Carboxylic acids and derivatives	2.461	7.20933e+07	64.0508	0.00221073
(-)-Corey lactone	（-）-科里内酯	Lactones	2.525	2.75193e+07	24.4494	0.000843878
Porphobilinogen	胆色素原	Organonitrogen compounds	2.532	2.80431e+08	249.148	0.0085994
Calcium pantothenate 泛酸钙	D-泛酸钙	Carboxylic acids and derivatives	2.732	2.06645e+08	183.592	0.00633675
2-({9-[(2R,3R,4S,5R)-3,4-Dihydroxy-5-(hydroxymethyl)tetrahydro-2-furanyl]-6-oxo-6,9-dihydro-1H-purin-2-yl}amino)propanoic acid	2-（{9-[（2R，3R，4S，5R）-3,4-二羟基-5-（羟甲基）四氢-2-呋喃基]-6-氧代-6,9-二氢-1H-嘌呤-2-基}氨基）丙酸	Purine nucleosides	2.912	0	0	0
Glycyl-L-leucine	甘氨酰-L-亮氨酸	Carboxylic acids and derivatives	2.929	2.67004e+08	237.218	0.00818766
Xanthurenic acid	4,8-二羟基喹啉-2-甲酸	Quinolines and derivatives	3.024	2.7865e+07	24.7565	0.000854479
Shikimic acid 莽草酸	莽草酸	Organooxygen compounds	3.211	0	0	0
Pyridoxine	吡哆醇	Pyridines and derivatives	3.297	1.01775e+07	9.04213	0.000312092
Gentisic acid	2,5-二羟基苯甲酸	Benzene and substituted derivatives	3.504	7.82301e+07	69.5031	0.00239892
4-Pyridoxic acid	4-吡哆酸	Pyridines and derivatives	3.574	1.48708e+07	13.2119	0.000456012
Leucylproline	亮氨酰脯氨酸	Carboxylic acids and derivatives	3.882	3.91962e+07	34.8236	0.00120195
3-Methylglutaric acid	3-甲基戊二酸	Fatty Acyls	4.297	1.03977e+07	9.23777	0.000318845
N-Acetyl-DL-norvaline	N-乙酰-DL-正缬氨酸	Carboxylic acids and derivatives	4.476	1.30384e+07	11.5839	0.000399821
2-AMINO-3-(2-CHLORO-PHENYL)-PROPIONIC ACID	2-氯苯丙氨酸	内标	4.487	1.7343e+07	1	0
D-(+)-Tryptophan	D-色氨酸	Indoles and derivatives	4.514	4.94475e+08	439.313	0.015163
DL-4-Hydroxyphenyllactic acid	3-(4-羟基苯基)乳酸	Phenylpropanoic acids	4.624	1.44801e+07	12.8647	0.000444029
Methyl gallate 没食子酸甲酯	没食子酸甲酯	Benzene and substituted derivatives	4.768	0	0	0
N-Acetyl-L-tyrosine	N-乙酰-L-酪氨酸	Carboxylic acids and derivatives	4.816	4.27766e+07	38.0046	0.00131174
9-Chloro-2-hydroxy-5-imino-4-oxo-3,5-dihydro-4H-chromeno[3,4-c]pyridine-1-carbonitrile	9-氯-2-羟基-5-亚氨基-4-氧代-3,5-二氢-4H-苯并[3,4-c]吡啶-1-腈	Benzopyrans	4.824	2.23951e+08	198.968	0.00686743
1,2-Bis(2-Nitrophenoxy)ethane	1,2-双（2-硝基苯氧基）乙烷	Benzene and substituted derivatives	5.095	8.31149e+08	738.429	0.0254871
2-Isopropylmalic acid	2-异丙基苹果酸	Fatty Acyls	5.131	7.23882e+07	64.3129	0.00221978
MFCD03225522	NA	Carboxylic acids and derivatives	5.216	0	0	0
Methyl 2-Methoxy-5-Sulfamoylbenzoate	2-甲氧基-5-氨磺酰苯甲酸甲酯	Benzene and substituted derivatives	5.218	3.49556e+08	310.561	0.0107191
Isophthalic acid	间苯二甲酸	Benzene and substituted derivatives	5.596	5.69258e+07	50.5753	0.00174562
Riboflavin	维生素 B2	Pteridines and derivatives	5.767	1.09247e+07	9.70595	0.000335004
Caffeic acid	咖啡酸	Cinnamic acids and derivatives	5.841	0	0	0
N-Isovalerylglycine	N-异戊酰氨基乙酸	Carboxylic acids and derivatives	5.857	1.58383e+07	14.0714	0.000485679
Octyl gallate	没食子酸辛酯	Benzene and substituted derivatives	5.946	1.65005e+08	146.598	0.00505986
Vicenin III	维采宁III	Flavonoids	5.957	3.0941e+07	27.4894	0.000948803
2-(Acetylamino)hexanoic acid	N-乙酰基-DL-正亮氨酸	Carboxylic acids and derivatives	5.967	1.56027e+07	13.8622	0.000478457
(3R,5R)-1,3,5-Trihydroxy-4-{[(2E)-3-(4-hydroxy-3-methoxyphenyl)-2-propenoyl]oxy}cyclohexanecarboxylic acid	（3R，5R）-1,3,5-三羟基-4-{[（2E）-3-（4-羟基-3-甲氧基苯基）-2-丙烯酰基]氧基}环己烷羧酸	Organooxygen compounds	6.174	1.25282e+07	11.1306	0.000384177
N-[4-({[(2R,4S,5R)-5-{6-[4-(Dimethylamino)phenyl]-2-methyl-4-pyrimidinyl}-1-azabicyclo[2.2.2]oct-2-yl]methyl}sulfamoyl)phenyl]acetamide	N-[4-（{[（2R，4S，5R）-5-{6-[4-（二甲氨基）苯基]-2-甲基-4-嘧啶基}-1-氮杂二环[2.2.2]辛-2-基]甲基}氨磺酰基）苯基]乙酰胺	Others	6.192	1.70085e+07	15.1111	0.000521563
5-Hydroxyindole-3-acetic acid	5-羧基吲哚-3-乙酸	Indoles and derivatives	6.303	0	0	0
CMPF	NA	Fatty Acyls	6.37	2.00852e+08	178.446	0.00615912
N-Acetyl-L-phenylalanine	N-乙酰-L-苯丙氨酸	Carboxylic acids and derivatives	6.594	1.26773e+07	11.263	0.000388747
Suberic acid	辛二酸	Fatty Acyls	6.651	2.82219e+07	25.0736	0.000865423
2,3-Dihydro-1-benzofuran-2-carboxylic acid	苯并二氢呋喃-2-羧酸	Coumarans	6.658	1.6468e+07	14.6309	0.00050499
Ononin	芒柄花苷	Isoflavonoids	6.716	1.87822e+09	1668.69	0.0575954
Daidzein	大豆甙元	Isoflavonoids	6.716	4.83711e+07	42.975	0.00148329
Diosmetin-7-O-β-D-glucopyranoside	香叶木素-7-O-β-D-葡萄糖苷	Flavonoids	6.804	5.47394e+08	486.329	0.0167858
Glycitein	黄豆黄素	Isoflavonoids	6.832	1.32692e+07	11.7889	0.000406898
N-Acetyl-DL-tryptophan	N-乙酰-DL-色氨酸	Carboxylic acids and derivatives	6.976	1.09716e+07	9.74765	0.000336443
Ferulic acid	反式阿魏酸	Cinnamic acids and derivatives	6.985	3.90089e+07	34.6572	0.0011962
Herbacetin	草质素	Flavonoids	7.102	7.89965e+06	7.0184	0.000242242
Quercitrin	槲皮甙	Flavonoids	7.19	3.54329e+07	31.4801	0.00108655
Hesperidin	橙皮甙	Flavonoids	7.206	2.19257e+07	19.4797	0.000672349
4-Methoxysalicylic acid	4-甲氧基水杨酸	Benzene and substituted derivatives	7.225	0	0	0
N1-(5-Chloro-2-hydroxyphenyl)-2-(morpholinomethyl)benzamide	N1-（5-氯-2-羟基苯基）-2-（吗啉甲基）苯甲酰胺	Benzene and substituted derivatives	7.234	2.05478e+07	18.2556	0.000630096
Capecitabine	卡培他滨	5'-deoxyribonucleosides	7.351	6.94039e+06	6.16615	0.000212827
3-Methoxyphenylacetic acid	3-甲氧基苯乙酸	Phenol ethers	7.387	0	0	0
Glycitin	黄豆黄苷	Isoflavonoids	7.46	1.21951e+09	1083.47	0.0373963
Genistein	金雀异黄酮	Isoflavonoids	7.461	8.8651e+07	78.7614	0.00271847
Azelaic acid	壬二酸	Fatty Acyls	7.576	2.75088e+08	244.4	0.00843553
3',5'-Dimethoxy-4'-hydroxyacetophenone	乙酰丁香酮	Organooxygen compounds	7.661	0	0	0
1-Naphthoic acid	1-萘甲酸	Naphthalenes	7.748	0	0	0
N-(2,6-Dimethylphenyl)-N-(methoxyacetyl) alanine	N-（2,6-二甲基苯基）-N-（甲氧基乙酰基）丙氨酸	Carboxylic acids and derivatives	7.822	0	0	0
3-Allyl-2-hydroxybenzoic acid	3-烯丙基-2-羟基苯甲酸	Benzene and substituted derivatives	7.949	7.21058e+06	6.4062	0.000221112
Myricetin	杨梅素	Flavonoids	8.145	8.81586e+06	7.8324	0.000270338
6-Methyl-3-[4-(trifluoromethyl)phenyl]-1H-pyrazolo[5,1-c][1,2,4]triazole	6-甲基-3-[4-（三氟甲基）苯基]-1H-吡唑并[5,1-c][1,2,4]三唑	Others	8.151	7.42e+06	6.59226	0.000227534
2-(6-Hydroxyhexyl)-3-methylenesuccinic acid	2-（6-羟基己基）-3-亚甲基琥珀酸	Hydroxy acids and derivatives	8.195	6.68267e+06	5.93718	0.000204923
10-HDA	10-羟基-2-癸烯酸	Hydroxy acids and derivatives	8.196	0	0	0
Aflatoxin G2	黄曲霉毒素 G2	Coumarins and derivatives	8.358	2.32009e+06	2.06127	7.11455e-05
N-(1-Benzylpiperidin-4-yl)-6-phenylthieno[3,2-d]pyrimidin-4-amine	N-（1-苄基哌啶-4-基）-6-苯基噻吩并[3,2-d]嘧啶-4-胺	Piperidines	8.361	8.73179e+06	7.75771	0.00026776
Dodecanedioic acid	十二烷二酸	Fatty Acyls	8.464	5.63327e+06	5.00485	0.000172744
Alanyltyrosine	丙氨酰-L-酪氨酸	Carboxylic acids and derivatives	8.53	4.64981e+06	4.13109	0.000142586
(-)-Camphanic acid	(1S)-(-)-樟脑烷酸	Lactones	8.604	1.37874e+07	12.2493	0.000422789
2-Norbornaneacetic acid	2-降坎烷乙酸	Prenol lipids	8.604	4.91283e+06	4.36477	0.000150651
Aflatoxin G1	黄曲霉毒素 G1	Coumarins and derivatives	8.695	2.02652e+07	18.0045	0.000621429
3-tert-Butyladipic acid	3-叔丁基己二酸	Fatty Acyls	8.797	7.74392e+07	68.8004	0.00237467
Isoliquiritigenin	异甘草素	Linear 1,3-diarylpropanoids	8.867	1.05399e+07	9.3641	0.000323205
7-Formyl-4,6'-dihydroxy-6-(hydroxymethyl)-2',5',5',8a'-tetramethyl-3',4',4a',5',6',7',8',8a'-octahydro-2'H,3H-spiro[1-benzofuran-2,1'-naphthalen]-7'-yl acetate	7-甲酰基-4,6'-二羟基-6-（羟甲基）-2'，5'，5'、8a'-四甲基-3'，4'，4a'，5',6'，7'，8'，8a'-八氢-2'H，3H-螺[1-苯并呋喃-2,1'-萘]-7'-乙酸乙酯	Benzofurans	8.891	3.89173e+07	34.5758	0.0011934
3-Hydroxydecanoic acid	3-羟基癸酸	Hydroxy acids and derivatives	8.998	3.80912e+06	3.38419	0.000116806
5,7-Dihydroxy-2-(3-hydroxy-4-methoxyphenyl)chroman-4-one	橙皮素	Flavonoids	9.204	3.20753e+06	2.84972	9.83588e-05
(1S,4R,4aS,8aS)-1,2-Bis(hydroxymethyl)-5,5,8a-trimethyl-1,4,4a,5,6,7,8,8a-octahydro-1,4-naphthalenediol	（1S，4R，4aS，8aS）-1,2-双（羟甲基）-5,5,8a-三甲基-1,4,4a，5,6,7,8,8a-八氢-1,4-萘二醇	Organooxygen compounds	9.244	2.20898e+06	1.96256	6.77382e-05
Roquefortine C	异烟棒曲霉素 C	Indoles and derivatives	9.327	9.04941e+06	8.0399	0.000277499
4-[2-(2,3-Dihydroxy-5,6,8a-trimethyloctahydro-2H-spiro[naphthalene-1,2'-oxiran]-5-yl)ethyl]-5-hydroxy-2(5H)-furanone	4-[2-（2,3-二羟基-5,6,8a-三甲基八氢-2H-螺[萘-1,2'-环氧]-5-基）乙基]-5-羟基-2（5H）-呋喃酮	Dihydrofurans	9.342	2.56915e+06	2.28255	7.87828e-05
α,α-Trehalose	海藻糖	Organooxygen compounds	9.412	0	0	0
1-(3,5-Dihydroxyphenyl)-12-hydroxy-2-tridecanyl acetate	1-（3,5-二羟基苯基）-12-羟基-2-十三碳烯乙酸酯	Fatty Acyls	9.577	8.50412e+06	7.55544	0.000260778
N-(4-Methoxyphenyl)-N-{1-[(4-methoxyphenyl)carbamoyl]cyclohexyl}-4-(1H-tetrazol-1-yl)benzamide	N-（4-甲氧基苯基）-N-{1-[（4-甲酰基苯基）氨基甲酰基]环己基}-4-（1H-四唑-1-基）苯甲酰胺	Benzene and substituted derivatives	9.764	1.12579e+07	10.002	0.000345221
Menadione bisulfite	亚硫酸甲萘醌	Naphthalenes	9.982	7.92611e+08	704.191	0.0243054
(15Z)-9,12,13-Trihydroxy-15-octadecenoic acid	（15Z）-9,12,13-三羟基-15-十八碳烯酸	Fatty Acyls	9.985	5.2925e+08	470.209	0.0162294
Dihydroartemisinin	双氢青蒿素	Prenol lipids	10.006	5.70343e+06	5.06718	0.000174895
(±)-Abscisic acid	脱落酸	Prenol lipids	10.064	5.44234e+06	4.83522	0.000166889
3,12-Dihydroxy-13-methoxypodocarpa-8,11,13-trien-7-one	3,12-二羟基-13-甲氧基足果醇-8,11,13-三烯-7-酮	Prenol lipids	10.242	0	0	0
4,4'-Dihydroxybiphenyl	4,4'-二羟基联苯	Benzene and substituted derivatives	10.312	0	0	0
Soyasaponin I	大豆皂苷BB	Prenol lipids	10.342	9.30058e+08	826.304	0.0285201
Corchorifatty acid F	黄麻脂肪酸F	Fatty Acyls	10.525	7.52739e+07	66.8766	0.00230827
(3β,5ξ,9ξ,18ξ)-22-Hydroxyolean-12-en-3-yl 6-deoxy-α-L-mannopyranosyl-(1->2)hexopyranosyl-(1->2)-β-D-glucopyranosiduronic acid	（3β，5ξ，9ξ，18ξ）-22-羟基齐墩-12-烯-3-基-6-脱氧-α-L-吡喃甘露糖基-（1->2）吡喃己糖基-（1->2）-β-D-吡喃葡萄糖醛酸	Prenol lipids	10.545	9.66544e+06	8.5872	0.00029639
(3β,5ξ,9ξ)-3-{[2-O-(β-D-Glucopyranosyl)-β-D-glucopyranosyl]oxy}-23-hydroxyolean-12-en-28-oic acid	（3β，5ξ，9ξ）-3-{[2-O-（β-D-吡喃葡萄糖基）-β-D-葡萄糖基]氧基}-23-羟基齐墩果-12-烯-28-酸	Others	10.59	2.78187e+07	24.7154	0.000853058
Citrinin	桔霉素	Benzopyrans	10.63	9.35872e+06	8.3147	0.000286984
(3β,5ξ,9ξ,18ξ)-28-Hydroxy-28-oxoolean-12-en-3-yl 6-deoxy-α-L-mannopyranosyl-(1->3)-[β-D-glucopyranosyl-(1->2)]-β-D-glucopyranosiduronic acid	（3β，5ξ，9ξ，18ξ）-28-羟基-28-氧代油酸-12-烯-3-基6-脱氧-α-L-甘露糖基-（1->3）-[β-D-吡喃葡萄糖基-（2->2）]-β-D-	Prenol lipids	10.803	4.74472e+08	421.542	0.0145496
Momordin Ic	地肤子皂苷Ic	Prenol lipids	11.244	2.14604e+07	19.0664	0.000658081
Ecliptasaponin A	旱莲苷A	Prenol lipids	11.293	1.47743e+08	131.261	0.00453051
2'-({[2-(2-Oxo-1-imidazolidinyl)ethyl]amino}carbonyl)[1,1'-biphenyl]-2-carboxylic acid	2'-（{[2-（2-氧代-1-咪唑啉基）乙基]氨基}羰基）[1,1'-联苯]-2-羧酸	Benzene and substituted derivatives	11.34	2.11019e+06	1.87479	6.47089e-05
(+/-)12(13)-DiHOME	NA	Fatty Acyls	11.76	2.35458e+07	20.9191	0.000722029
(1S,4aR,5S)-5-[(3E)-5-Methoxy-3-methyl-5-oxo-3-penten-1-yl]-1,4a-dimethyl-6-methylenedecahydro-1-naphthalenecarboxylic acid	（1S，4aR，5S）-5-[（3E）-5-甲氧基-3-甲基-5-氧代-3-戊烯-1-基]-1,4a-二甲基-6-亚甲基十氢-1-萘甲酸	Prenol lipids	11.947	0	0	0
3-(Acetylamino)-5-ethyl-1-adamantanecarboxylic acid	3-（乙酰氨基）-5-乙基-1-金刚烷甲酸	Carboxylic acids and derivatives	12	1.96635e+06	1.74699	6.02978e-05
(+/-)9,10-dihydroxy-12Z-octadecenoic acid	（+/-）9,10-二羟基-12Z-十八烯酸	Fatty Acyls	12.107	1.68839e+08	150.004	0.00517744
Hexadecanedioic acid	十六碳二酸	Fatty Acyls	12.492	2.69352e+06	2.39304	8.25965e-05
Lactose	乳糖	Organooxygen compounds	12.615	2.64141e+06	2.34674	8.09986e-05
beauveriolide I	白僵内酯I	Peptidomimetics	12.856	1.04271e+09	926.39	0.0319746
(R)-3-Hydroxy myristic acid	3-羟基肉豆蔻酸	Fatty Acyls	13.421	3.03811e+06	2.69919	9.31633e-05
Dodecyl sulfate	硫酸月桂基酯	Organic sulfuric acids and derivatives	13.638	3.0922e+08	274.725	0.00948221
OCTOXYNOL-2	2-[2-[4-(1,1,3,3-四甲基丁基)苯氧基]乙氧基]-乙醇	Benzene and substituted derivatives	13.769	2.97927e+08	264.692	0.00913592
16-Hydroxyhexadecanoic acid	16-羟基棕榈酸	Fatty Acyls	16.109	4.25141e+07	37.7714	0.00130369
α-Eleostearic acid	α桐油酸	Fatty Acyls	16.116	1.3614e+07	12.0953	0.000417473
17α-Hydroxypregnenolone	17α-羟基妊娠烯醇酮	Steroids and steroid derivatives	16.211	3.02185e+06	2.68475	9.26648e-05
2,2'-Methylenebis(4-methyl-6-tert-butylphenol)	2,2'-亚甲基双-(4-甲基-6-叔丁基苯酚)	Benzene and substituted derivatives	16.997	2.25481e+08	200.327	0.00691434
Δ2-cis-Hexadecenoic acid	Δ2-正十六烯酸	Fatty Acyls	17.094	2.42725e+07	21.5647	0.000744313
Linoleic acid	亚油酸	Fatty Acyls	17.387	2.38495e+08	211.889	0.00731342
Pentadecanoic acid	十五烷酸	Fatty Acyls	17.469	2.63802e+06	2.34373	8.08946e-05
1-(2-Ethoxyphenyl)-3-[2-(4-propyl-1-piperazinyl)ethyl]urea	1-（2-乙氧基苯基）-3-[2-（4-丙基-1-哌嗪基）乙基]脲	Benzene and substituted derivatives	17.58	8.1308e+08	722.376	0.024933
trans-10-Heptadecenoic acid	反式-10-十七碳烯酸	Fatty Acyls	18.017	3.92363e+06	3.48593	0.000120318
11(Z),14(Z)-Eicosadienoic acid	11,14-二十碳二烯酸C20:2	Fatty Acyls	18.966	2.11263e+06	1.87695	6.47836e-05
